# Supplementary material for: Safety and immunogenicity following a homologous booster dose of CoronaVac in children and adolescents
Source: Nat Commun. 2022 Nov 14;13:6952. doi: 10.1038/s41467-022-34280-y (PMC9663200; doi:10.1038/s41467-022-34280-y)
Supplement: Supplementary file 4 — Source Data [file 41467_2022_34280_MOESM4_ESM.xlsx]

## Sheet: Fig.2
Cohort 1							Cohort 2
Dose group	Baseline	Day 28 after dose 2	Month 3 after dose 2	Month 10 after dose 2	Day 28 after dose 3		Dose group	Baseline	Day 28 after dose 2	Month 6 after dose 2	Month 12 after dose 2	Day 28 after dose 3
1.5ug	2	256	24	4	512		1.5ug	2	128		6	768
1.5ug	2	192	48	8	768		1.5ug	2	512	32	8	1024
1.5ug	2	16	48	8	384		1.5ug	2	128	32	6	64
1.5ug	2	96	64	6	1024		1.5ug	2	384	24	16	4096
1.5ug	2	6	12	2	128		1.5ug	2	256	8	12	384
1.5ug	2	6	16	12	256		1.5ug	2	64	12	2	384
1.5ug	2	64	48	16	768		1.5ug	2	32	4	8	384
1.5ug	2	48	192	16	128		1.5ug	2	48	12	16	512
1.5ug	2	32	32	6	192		1.5ug	2	512	6	8	96
1.5ug	2	128	128	32	384		1.5ug	2	128	48	24	96
1.5ug	2	128	128	32	4096		1.5ug	2	2	12	2	192
1.5ug	2	96	64	4			1.5ug	2	128		12	768
1.5ug	2	64	64	6	192		1.5ug	2	192	2	4	96
1.5ug	2	96	256	32	192		1.5ug	2	64	8	8	192
1.5ug	2	256	192	24	1024		1.5ug	2	24	6	2	192
1.5ug	2	24	96	4	192		1.5ug	2	16	6	6	512
1.5ug	2	96	128	6	256		1.5ug	2	48	8	2	128
1.5ug	2	256	64	48	128		1.5ug	2	48	6	8	192
1.5ug	2	6	12	2	64		1.5ug	2	192	16	64	256
1.5ug	2	96	48	4	48		1.5ug	2	12	4	6	32
1.5ug	2	6	4	2	128		1.5ug	2	16	6	24	192
1.5ug	2	512	48	6	2048		1.5ug	2	192	12	6	96
1.5ug	2	64	24	4	192		1.5ug	2	512		24	384
1.5ug	2	96	96	12	384		1.5ug	2	96	24	6	192
1.5ug	2	513	96	16	128		1.5ug	2	192	12	6	768
1.5ug	2	12	8	8	64		1.5ug	2	256	96	24	192
1.5ug	2	192	96	32	384		1.5ug	2	12	96	2	64
1.5ug	2	512	64	6	768		1.5ug	2	384	128	32	128
1.5ug	2	96	32	6	128		1.5ug	2	64	6	2	64
1.5ug	2	48	48	4	384		1.5ug	2	128	12	32	768
1.5ug	2	512	128	16	768		1.5ug	2	384	48	32	768
1.5ug	2	12	8	16	32		1.5ug	2	256	8	12	2048
1.5ug	2	24	8	2	64		1.5ug	2	384	24	8	512
1.5ug	2	256	64	16	384		1.5ug	2	384	24	12	256
1.5ug	2	128	48	6	1536		1.5ug	2	32	48	16	768
1.5ug	2	512	48	4	512		1.5ug	2	128	96	128	3072
1.5ug	2	256	96	8	256		1.5ug	2	64	64	96	192
1.5ug	2	384	48	24	384		1.5ug	2	128	32	24	768
1.5ug	2	96	192	48	2048		1.5ug	2	96	24	64	1536
1.5ug	2	192	384	48	4096		1.5ug	2	64	48	32	512
1.5ug	2	128	128	16	512		1.5ug	2	384	12	12	192
1.5ug	2	384	384	48	1536		1.5ug	2	32	8	32	1024
1.5ug	2	48	48	32	768		1.5ug	2	384	48	32	128
1.5ug	2	6	24	4	768		1.5ug	2	16	12	8	512
1.5ug	2	192	192	24	1024		1.5ug	2	128	12	6	256
1.5ug	2	96	96	16	2048		1.5ug	2	48	12	4	1536
1.5ug	2	96	96	16	2048		1.5ug	2	256	48	48	3072
1.5ug	2	64	96	16	384		1.5ug	2	96	64	24	2048
1.5ug	2	96	96	24	384		1.5ug	2	96	32	32	1024
1.5ug	2	32	32	12	384		1.5ug	2	32	12	32	3072
1.5ug	2	24	32	6	1024		1.5ug	2	96	24	32	3072
1.5ug	2	128	64	32	1024		1.5ug	2	48	32	48	96
1.5ug	2	24	96	16	1024		1.5ug	2	48	4	2	128
1.5ug	2	96	64	12	6144		1.5ug	2	64	48	64	384
1.5ug	2	96	32	2	768		1.5ug	2	96	6	4	384
1.5ug	2	192	512	48	192		1.5ug	2	64	16	24	192
1.5ug	2	64	32	6	1536		1.5ug	2	96	12	32	1024
1.5ug	2	64	128	32	768		1.5ug	2	48	32	32	768
1.5ug	2	384	64	8	768		1.5ug	2	513	48	32	1024
1.5ug	2	128	384	32	3072		1.5ug	2	128	48	24	1024
1.5ug	2	24	64	16	2048		1.5ug	2	128	24	4	256
1.5ug	2	48	48	16	2048		1.5ug	2	192	16	16	2048
1.5ug	2	96	256	12	48		1.5ug	2	64	24	24	768
1.5ug	2	32	64	24	512		1.5ug	2	48	48	32	1536
1.5ug	2	24	32	4	192		1.5ug	2	64	24	16	768
1.5ug	2	32	12	4	48		1.5ug	2	8	16	16	768
1.5ug	2	48	48	12	2048		1.5ug	2	16	24	24	128
1.5ug	2	48	64	16	8192		1.5ug	2	256	24	48	1024
1.5ug	2	12	48	2	1536		1.5ug	2	64	32	16	128
1.5ug	2	192	64	8	8192		1.5ug	2	96	48	96	512
1.5ug	2	48	384	24	256		1.5ug	2	48	32	24	256
1.5ug	2	128	256	16	1024		1.5ug	2	128	96	128	4096
1.5ug	2	96	128	12	384		1.5ug	2	12	16	12	384
1.5ug	2	128	96	24	2048		1.5ug	2	384	48	128	512
1.5ug	2	256	64	12	256		1.5ug	2	192	48	24	768
1.5ug	2	192	96	32	512		1.5ug	2	48	32	16	768
1.5ug	2	96	64	32	3072		1.5ug	2	384	64	64	768
1.5ug	2	192	256	48	2048		1.5ug	2	256	48	48	768
1.5ug	2	64	128	64	3072		1.5ug	2	256	48	24	1024
1.5ug	2	256	128	48	768		1.5ug	2	48	64	32	512
1.5ug	2	128	64	16	6144		1.5ug	2	48	32	64	1536
1.5ug	2	48	128	24	4096		1.5ug	2	24		8
1.5ug	2	192	32	32	1536		1.5ug	2	96	64	6	768
1.5ug	2	256	128	32	512		1.5ug	2	64	24	16	256
1.5ug	2	48	128	24	512		1.5ug	2	256	64	96	4096
1.5ug	2	192	48	96	4096		1.5ug	2	96	32	24	192
3.0ug	2	32	64	6	384		3.0ug	2	48	8	12	256
3.0ug	2	128	192	12	1024		3.0ug	2	32	6	2	192
3.0ug	2	24	24	6	768		3.0ug	2	256	6	48	768
3.0ug	2	32	192	32	192		3.0ug	2	512	16	16	3072
3.0ug	2	128	96	16	1024		3.0ug	2	513	64	64	8192
3.0ug	2	48	16	2	192		3.0ug	2	256	16	16	48
3.0ug	2	96	32	16	2048		3.0ug	2	384	16	12	8192
3.0ug	2	96	192	12	768		3.0ug	2	384	24	24	256
3.0ug	2	256	256	16	384		3.0ug	2	192		16
3.0ug	2	256	256	64	8192		3.0ug	2	256	16	8	1024
3.0ug	2	32	16	2	128		3.0ug	2	24	12	24	256
3.0ug	2	384	128	24	1024		3.0ug	2	96	8	24	384
3.0ug	2		128	24	768		3.0ug	2	384	32	64	768
3.0ug	2	96	96	8	256		3.0ug	2	192	24	12	1024
3.0ug	2	96	192	16	512		3.0ug	2	192	12	12	512
3.0ug	2	24	96	4	1536		3.0ug	2	128	32	16	768
3.0ug	2	96	192	12	192		3.0ug	2	192	12	16	192
3.0ug	2	48	64	8	256		3.0ug	2	128	12	8	64
3.0ug	2	256	256	32	2048		3.0ug	2	256	96	48	96
3.0ug	2	24	96	24	64		3.0ug	2	256	24	16	128
3.0ug	2	512	192	64	768		3.0ug	2	192	32	16	2048
3.0ug	2	256	96	8	1024		3.0ug	2	64	8	2	192
3.0ug	2	513	128	12	384		3.0ug	2	384	24	16	256
3.0ug	2	192	128	16	512		3.0ug	2	384	48	8	256
3.0ug	2	256	48	24	512		3.0ug	2	512	32	16	256
3.0ug	2	192	24	2	128		3.0ug	2	256	12	12	128
3.0ug	2	512	128	16	192		3.0ug	2	384	32	16	256
3.0ug	2	512	96	12	1536		3.0ug	2	384	24	8	256
3.0ug	2	192	64	12	384		3.0ug	2	512	24	16	512
3.0ug	2	32	16	8	384		3.0ug	2	384	24	24
3.0ug	2	513	48	12	512		3.0ug	2	32	6	4	256
3.0ug	2	32	48	4	256		3.0ug	2	32	8	2	512
3.0ug	2	384	96	48	384		3.0ug	2	64	4	4
3.0ug	2	512	24	12	192		3.0ug	2	256	96	64	3072
3.0ug	2	256	128	6	384		3.0ug	2	64	12	12	4096
3.0ug	2	192	32	16	192		3.0ug	2	64	48	32	512
3.0ug	2	513	256	64	1024		3.0ug	2	128	16	16	384
3.0ug	2	192	64	24	384		3.0ug	2	128	16	24	1536
3.0ug	2	64	192	48	384		3.0ug	2	128	24	48	3072
3.0ug	2	192	128	32	512		3.0ug	2	32	12	4	3072
3.0ug	2	96	96	4	1536		3.0ug	2	96	48	24	768
3.0ug	2	128	192	16	768		3.0ug	2	384	32	24	256
3.0ug	2	64	48	24	768		3.0ug	2	384	96	48	512
3.0ug	2	384	384	12	6144		3.0ug	2	128	24	24	512
3.0ug	2	12	12	2	192		3.0ug	2	32	24	48	128
3.0ug	2	512	512	16	1024		3.0ug	2	96	32	24	768
3.0ug	2	384	192	64	2048		3.0ug	2	48	32	12	384
3.0ug	2	128	96	24	192		3.0ug	2	32	64	24	8192
3.0ug	2	24	12	16	512		3.0ug	2	384	32	24	768
3.0ug	2	48	24	8	256		3.0ug	2	96	48	12	1536
3.0ug	2	96	192	32	4096		3.0ug	2	128	12	24	1024
3.0ug	2	256	128	48	128		3.0ug	2	96	16	8
3.0ug	2	256	128	12	512		3.0ug	2	24	12	24	3072
3.0ug	2	512	1024	32	512		3.0ug	2	128	48	64	768
3.0ug	2		64	2	2048		3.0ug	2	384	64	64	768
3.0ug	2	32	32	12	512		3.0ug	2	256	24	48	1024
3.0ug	2	513	256	128	1536		3.0ug	2	128	24	64	1024
3.0ug	2	512	256	12	1024		3.0ug	2	256	64	48	2048
3.0ug	2	128	48	16	96		3.0ug	2	128	24	16	1536
3.0ug	2	128	128	48	2048		3.0ug	2	64	8	8	4096
3.0ug	2	96	384	24	1024		3.0ug	2	96	32	12	3072
3.0ug	2	256	384	64	1536		3.0ug	2	384	32	32	3072
3.0ug	2	384	192	32	3072		3.0ug	2	192	16	16	2048
3.0ug	2	64	96	24	2048		3.0ug	2	96	24	24	3072
3.0ug	2	128	256	96	8192		3.0ug	2	256	48	48	1024
3.0ug	2	96	96	96	256		3.0ug	2	64	12	12	3072
3.0ug	2	192	192	64	8192		3.0ug	2	128	24	24	2048
3.0ug	2	64	512	96	1536		3.0ug	2	384	32	24	192
3.0ug	2	32	384	64	384		3.0ug	2	24	24	24	768
3.0ug	2	128	256	192	384		3.0ug	2	128	96	64	128
3.0ug	2	128	128	48	1024		3.0ug	2	192	16	24	256
3.0ug	2	96	192	12	3072		3.0ug	2	128	192	48	512
3.0ug	2	192	256	32	1024		3.0ug	2	128	48	32
3.0ug	2	192	256	32	512		3.0ug	2	96	48	32	1536
3.0ug	2	256	256	128	512		3.0ug	2	128	48	24	512
3.0ug	2	32	32	32	3072		3.0ug	2	96	192	128	384
3.0ug	2	48	192	32	512		3.0ug	2	192	48	48	384
3.0ug	2	128	96	32	1024		3.0ug	2	128	64	48	1024
3.0ug	2	384	192	32	768		3.0ug	2	48	48	64	6144
3.0ug	2	256	128	96	768		3.0ug	2	384	48	32	512
3.0ug	2	256	256	192	384		3.0ug	2	96	32	96	1536
3.0ug	2	384	128	32	384		3.0ug	2	192	128	96	3072
3.0ug	2	256	128	128	1536		3.0ug	2	256	16	16	768
3.0ug	2	192	48	16	1024		3.0ug	2	192	64	48	1536
3.0ug	2	128	96	32	2048		3.0ug	2	384	32	32	1536
							3.0ug	2	96	384	64	768
							3.0ug	2	384	48	32	512

## Sheet: Fig.3
Cohort 1				Cohort 2
Dose group	Pre-booster	Day 28 after booster dose		Dose group	Pre-booster	Day 28 after booster dose
1.5ug	2	24		1.5ug	2	48
1.5ug	2	6		1.5ug	2	64
1.5ug	2	6		1.5ug	2	2
1.5ug	2	48		1.5ug	2	256
1.5ug	2	12		1.5ug	2	6
1.5ug	2	16		1.5ug	2	24
1.5ug	2	12		1.5ug	2	6
1.5ug	2	6		1.5ug	2	12
1.5ug	2	6		1.5ug	2	2
1.5ug	2	16		1.5ug	2	4
1.5ug	2	192		1.5ug	2	32
1.5ug	2			1.5ug	2	96
1.5ug	2	6		1.5ug	2	6
1.5ug	2	4		1.5ug	2	24
1.5ug	2	128		1.5ug	2	32
1.5ug	2	2		1.5ug	2	12
1.5ug	2	24		1.5ug	2	6
1.5ug	2	6		1.5ug	2	12
1.5ug	2	6		1.5ug	2	48
1.5ug	2	2		1.5ug	2	2
1.5ug	2	8		1.5ug	2	12
1.5ug	2	128		1.5ug	2	4
1.5ug	2	2		1.5ug	2	8
1.5ug	2	32		1.5ug	2	6
1.5ug	2	8		1.5ug	2	16
1.5ug	2	4		1.5ug	2	16
1.5ug	2	24		1.5ug	2	2
1.5ug	2	96		1.5ug	2	2
1.5ug	2	6		1.5ug	2	6
1.5ug	2	48		1.5ug	2	12
1.5ug	2	48		1.5ug	2	192
1.5ug	2	2		1.5ug	2	64
1.5ug	2	2		1.5ug	2	24
1.5ug	2	48		1.5ug	2	16
1.5ug	2	24		1.5ug	2	64
1.5ug	2	48		1.5ug	2	384
1.5ug	2	6		1.5ug	2	8
1.5ug	2	32		1.5ug	2	32
1.5ug	8	192		1.5ug	2	24
1.5ug	2	384		1.5ug	2	24
1.5ug	2	12		1.5ug	2	24
1.5ug	2	64		1.5ug	2	6
1.5ug	2	16		1.5ug	2	192
1.5ug	2	24		1.5ug	2	16
1.5ug	2	64		1.5ug	2	32
1.5ug	2	64		1.5ug	2	64
1.5ug	2	128		1.5ug	2	24
1.5ug	2	48		1.5ug	2	96
1.5ug	2	6		1.5ug	2	256
1.5ug	2	12		1.5ug	2	48
1.5ug	2	16		1.5ug	2	48
1.5ug	2	16		1.5ug	2	8
1.5ug	2	8		1.5ug	2	6
1.5ug	2	48		1.5ug	2	64
1.5ug	2	24		1.5ug	2	2
1.5ug	2	8		1.5ug	2	48
1.5ug	2	48		1.5ug	2	48
1.5ug	2	32		1.5ug	2	96
1.5ug	2	8		1.5ug	2	192
1.5ug	2	64		1.5ug	2	16
1.5ug	2	64		1.5ug	2	16
1.5ug	2	48		1.5ug	2	2
1.5ug	2	2		1.5ug	2	12
1.5ug	2	96		1.5ug	2	64
1.5ug	2	8		1.5ug	2	4
1.5ug	2	2		1.5ug	2	8
1.5ug	2	16		1.5ug	2	384
1.5ug	2	64		1.5ug	2	16
1.5ug	2	48		1.5ug	2	96
1.5ug	2	96		1.5ug	16	48
1.5ug	2	192		1.5ug	2	48
1.5ug	2	64		1.5ug	6	128
1.5ug	2	128		1.5ug	2	32
1.5ug	2	32		1.5ug	16	128
1.5ug	2	128		1.5ug	2	48
1.5ug	2	16		1.5ug	2	48
1.5ug	2	192		1.5ug	2	96
1.5ug	2	128		1.5ug	2	128
1.5ug	2	128		1.5ug	2	24
1.5ug	2	192		1.5ug	2	48
1.5ug	2	12		1.5ug	6	192
1.5ug	2	24		1.5ug	2
1.5ug	2	64		1.5ug	2	12
1.5ug	6	64		1.5ug	2	16
1.5ug	2	16		1.5ug	2	96
1.5ug	2	48		1.5ug	2	16
3.0ug	2	16		3.0ug	2	6
3.0ug	2	96		3.0ug	2	6
3.0ug	2	48		3.0ug	2	48
3.0ug	2	6		3.0ug	2	384
3.0ug	2	24		3.0ug	2	64
3.0ug	2	12		3.0ug	2	2
3.0ug	2	192		3.0ug	2	192
3.0ug	2	12		3.0ug	2	24
3.0ug	2	16		3.0ug	2
3.0ug	2	512		3.0ug	2	48
3.0ug	2	2		3.0ug	2	24
3.0ug	2	48		3.0ug	2	192
3.0ug	2	48		3.0ug	2	64
3.0ug	2	12		3.0ug	2	8
3.0ug	2	12		3.0ug	2	32
3.0ug	2	48		3.0ug	2	32
3.0ug	2	12		3.0ug	2	16
3.0ug	2	6		3.0ug	2	4
3.0ug	2	64		3.0ug	2	6
3.0ug	2	6		3.0ug	2	48
3.0ug	4	64		3.0ug	2	64
3.0ug	2	64		3.0ug	2	12
3.0ug	2	4		3.0ug	2	48
3.0ug	2	64		3.0ug	2	24
3.0ug	2	24		3.0ug	2	16
3.0ug	2	16		3.0ug	2	12
3.0ug	2	16		3.0ug	2	12
3.0ug	2	128		3.0ug	2	8
3.0ug	2	32		3.0ug	2	16
3.0ug	2	16		3.0ug	2
3.0ug	2	12		3.0ug	2	2
3.0ug	2	6		3.0ug	2	12
3.0ug	2	96		3.0ug	2
3.0ug	2	6		3.0ug	4	128
3.0ug	2	64		3.0ug	2	128
3.0ug	2	12		3.0ug	2	96
3.0ug	2	192		3.0ug	2	32
3.0ug	2	24		3.0ug	2	32
3.0ug	2	12		3.0ug	2	32
3.0ug	2	32		3.0ug	2	24
3.0ug	2	24		3.0ug	2	128
3.0ug	2	48		3.0ug	2	128
3.0ug	2	48		3.0ug	2	96
3.0ug	2	64		3.0ug	2	48
3.0ug	2	8		3.0ug	2	24
3.0ug	2	32		3.0ug	2	128
3.0ug	2	96		3.0ug	2	24
3.0ug	2	16		3.0ug	2	24
3.0ug	2	24		3.0ug	2	192
3.0ug	2	6		3.0ug	2	192
3.0ug	4	256		3.0ug	2	32
3.0ug	2	16		3.0ug	2
3.0ug	2	12		3.0ug	2	128
3.0ug	2	48		3.0ug	2	48
3.0ug	2	32		3.0ug	6	128
3.0ug	2	24		3.0ug	2	96
3.0ug	2	64		3.0ug	2	32
3.0ug	2	96		3.0ug	2	384
3.0ug	2	8		3.0ug	2	12
3.0ug	2	64		3.0ug	2	64
3.0ug	2	48		3.0ug	2	24
3.0ug	2	64		3.0ug	2	64
3.0ug	2	96		3.0ug	2	192
3.0ug	2	192		3.0ug	2	32
3.0ug	4	96		3.0ug	2	12
3.0ug	2	32		3.0ug	2	2
3.0ug	2	64		3.0ug	2	32
3.0ug	2	96		3.0ug	2	192
3.0ug	4	128		3.0ug	2	24
3.0ug	6	192		3.0ug	2	32
3.0ug	2	16		3.0ug	2	192
3.0ug	2	24		3.0ug	4	384
3.0ug	2	64		3.0ug	2
3.0ug	4	96		3.0ug	2	24
3.0ug	4	384		3.0ug	2	96
3.0ug	2	48		3.0ug	2	48
3.0ug	2	24		3.0ug	2	24
3.0ug	2	48		3.0ug	2	64
3.0ug	2	48		3.0ug	2	384
3.0ug	2	48		3.0ug	2	32
3.0ug	6	32		3.0ug	2	48
3.0ug	2	16		3.0ug	6	128
3.0ug	2	96		3.0ug	2	96
3.0ug	2	48		3.0ug	2	64
3.0ug	2	128		3.0ug	2	96
				3.0ug	2	48
				3.0ug	2	12

## Sheet: Fig.4
a Cohort 1, 1.5ug			b Cohort 1, 3.0ug			c Cohort 2, 1.5ug			d Cohort 2, 3.0ug
Prototype	Omicron		Prototype	Omicron		Prototype	Omicron		Prototype	Omicron
512	24		384	16		768	48		256	6
768	6		1024	96		1024	64		192	6
384	6		768	48		64	2		768	48
1024	48		192	6		4096	256		3072	384
128	12		1024	24		384	6		8192	64
256	16		192	12		384	24		48	2
768	12		2048	192		384	6		8192	192
128	6		768	12		512	12		256	24
192	6		384	16		96	2		1024	48
384	16		8192	512		96	4		256	24
4096	192		128	2		192	32		384	192
192	6		1024	48		768	96		768	64
192	4		768	48		96	6		1024	8
1024	128		256	12		192	24		512	32
192	2		512	12		192	32		768	32
256	24		1536	48		512	12		192	16
128	6		192	12		128	6		64	4
64	6		256	6		192	12		96	6
48	2		2048	64		256	48		128	48
128	8		64	6		32	2		2048	64
2048	128		768	64		192	12		192	12
192	2		1024	64		96	4		256	48
384	32		384	4		384	8		256	24
128	8		512	64		192	6		256	16
64	4		512	24		768	16		128	12
384	24		128	16		192	16		256	12
768	96		192	16		64	2		256	8
128	6		1536	128		128	2		512	16
384	48		384	32		64	6		256	2
768	48		384	16		768	12		512	12
32	2		512	12		768	192		3072	128
64	2		256	6		2048	64		4096	128
384	48		384	96		512	24		512	96
1536	24		192	6		256	16		384	32
512	48		384	64		768	64		1536	32
256	6		192	12		3072	384		3072	32
384	32		1024	192		192	8		3072	24
2048	192		384	24		768	32		768	128
4096	384		384	12		1536	24		256	128
512	12		512	32		512	24		512	96
1536	64		1536	24		192	24		512	48
768	16		768	48		1024	6		128	24
768	24		768	48		128	192		768	128
1024	64		6144	64		512	16		384	24
2048	64		192	8		256	32		8192	24
2048	128		1024	32		1536	64		768	192
384	48		2048	96		3072	24		1536	192
384	6		192	16		2048	96		1024	32
384	12		512	24		1024	256		3072	128
1024	16		256	6		3072	48		768	48
1024	16		4096	256		3072	48		768	128
1024	8		128	16		96	8		1024	96
6144	48		512	12		128	6		1024	32
768	24		512	48		384	64		2048	384
192	8		2048	32		384	2		1536	12
1536	48		512	24		192	48		4096	64
768	32		1536	64		1024	48		3072	24
768	8		1024	96		768	96		3072	64
3072	64		96	8		1024	192		2048	192
2048	64		2048	64		1024	16		3072	32
2048	48		1024	48		256	16		1024	12
48	2		1536	64		2048	2		3072	2
512	96		3072	96		768	12		2048	32
192	8		2048	192		1536	64		192	192
48	2		8192	96		768	4		768	24
2048	16		256	32		768	8		128	32
8192	64		8192	64		128	384		256	192
1536	48		1536	96		1024	16		512	384
8192	96		384	128		128	96		1536	24
256	192		384	192		512	48		512	96
1024	64		1024	16		256	48		384	48
384	128		3072	24		4096	128		384	24
2048	32		1024	64		384	32		1024	64
256	128		512	96		512	128		6144	384
512	16		512	384		768	48		512	32
3072	192		3072	48		768	48		1536	48
2048	128		512	24		768	96		3072	128
3072	128		1024	48		768	128		768	96
768	192		768	48		1024	24		1536	64
6144	12		768	48		512	48		1536	96
4096	24		384	32		1536	192		768	48
1536	64		384	16		768	12		512	12
512	64		1536	96		256	16
512	16		1024	48		4096	96
4096	48		2048	128		192	16

## Sheet: Supplementary Fig.1
a Cohort 1, 1.5ug 3-17 years			b Cohort 1, 1.5ug 12-17 years			c Cohort 1, 1.5ug 6-11 years			d Cohort 1, 1.5ug 3-5 years			e Cohort 1, 3.0ug 3-17 years			f Cohort 1, 3.0ug 12-17 years			g Cohort 1, 3.0ug 6-11 years			h Cohort 1, 3.0ug 3-5 years			i Cohort 2, 1.5ug 3-17 years			j Cohort 2, 1.5ug 12-17 years			k Cohort 2, 1.5ug 6-11 years			l Cohort 2, 1.5ug 3-5 years			m Cohort 2, 3.0ug 3-17 years			n Cohort 2, 3.0ug 12-17 years			o Cohort 2, 3.0ug 6-11 years			p Cohort 2, 3.0ug 3-5 years
Prototype	Omicron		Prototype	Omicron		Prototype	Omicron		Prototype	Omicron		Prototype	Omicron		Prototype	Omicron		Prototype	Omicron		Prototype	Omicron		Prototype	Omicron		Prototype	Omicron		Prototype	Omicron		Prototype	Omicron		Prototype	Omicron		Prototype	Omicron		Prototype	Omicron		Prototype	Omicron
512	24		512	24		384	48		2048	16		384	16		384	16		384	96		8192	96		768	48		768	48		256	16		768	8		256	6		256	6		3072	128		192	192
768	6		768	6		1536	24		8192	64		1024	96		1024	96		192	6		256	32		1024	64		1024	64		768	64		128	384		192	6		192	6		4096	128		768	24
384	6		384	6		512	48		1536	48		768	48		768	48		384	64		8192	64		64	2		64	2		3072	384		1024	16		768	48		768	48		512	96		128	32
1024	48		1024	48		256	6		8192	96		192	6		192	6		192	12		1536	96		4096	256		4096	256		192	8		128	96		3072	384		3072	384		384	32		256	192
128	12		128	12		384	32		256	192		1024	24		1024	24		1024	192		384	128		384	6		384	6		768	32		512	48		8192	64		8192	64		1536	32		512	384
256	16		256	16		2048	192		1024	64		192	12		192	12		384	24		384	192		384	24		384	24		1536	24		256	48		48	2		48	2		3072	32		1536	24
768	12		768	12		4096	384		384	128		2048	192		2048	192		384	12		1024	16		384	6		384	6		512	24		4096	128		8192	192		8192	192		3072	24		512	96
128	6		128	6		512	12		2048	32		768	12		768	12		512	32		3072	24		512	12		512	12		192	24		384	32		256	24		256	24		768	128		384	48
192	6		192	6		1536	64		256	128		384	16		384	16		1536	24		1024	64		96	2		96	2		1024	6		512	128		1024	48		1024	48		256	128		384	24
384	16		384	16		768	16		512	16		8192	512		8192	512		768	48		512	96		96	4		96	4		128	192		768	48		256	24		256	24		512	96		1024	64
4096	192		4096	192		768	24		3072	192		128	2		128	2		768	48		512	384		192	32		192	32		512	16		768	48		384	192		384	192		512	48		6144	384
192	6		192	6		1024	64		2048	128		1024	48		1024	48		6144	64		3072	48		768	96		768	96		256	32		768	96		768	64		768	64		128	24		512	32
192	4		192	4		2048	64		3072	128		768	48		768	48		192	8		512	24		96	6		96	6		1536	64		768	128		1024	8		1024	8		768	128		1536	48
1024	128		1024	128		2048	128		768	192		256	12		256	12		1024	32		1024	48		192	24		192	24		3072	24		1024	24		512	32		512	32		384	24		3072	128
192	2		192	2		384	48		6144	12		512	12		512	12		2048	96		768	48		192	32		192	32		2048	96		512	48		768	32		768	32		8192	24		768	96
256	24		256	24		384	6		4096	24		1536	48		1536	48		192	16		768	48		512	12		512	12		1024	256		1536	192		192	16		192	16		768	192		1536	64
128	6		128	6		384	12		1536	64		192	12		192	12		512	24		384	32		128	6		128	6		3072	48		768	12		64	4		64	4		1536	192		1536	96
64	6		64	6		1024	16		512	64		256	6		256	6		256	6		384	16		192	12		192	12		3072	48		256	16		96	6		96	6		1024	32		768	48
48	2		48	2		1024	16		512	16		2048	64		2048	64		4096	256		1536	96		256	48		256	48		96	8		4096	96		128	48		128	48		3072	128		512	12
128	8		128	8		1024	8		4096	48		64	6		64	6		128	16		1024	48		32	2		32	2		128	6		192	16		2048	64		2048	64		768	48
2048	128		2048	128		6144	48					768	64		768	64		512	12		2048	128		192	12		192	12		384	64					192	12		192	12		768	128
192	2		192	2		768	24					1024	64		1024	64		512	48					96	4		96	4		384	2					256	48		256	48		1024	96
384	32		384	32		192	8					384	4		384	4		2048	32					384	8		384	8		192	48					256	24		256	24		1024	32
128	8		128	8		1536	48					512	64		512	64		512	24					192	6		192	6		1024	48					256	16		256	16		2048	384
64	4		64	4		768	32					512	24		512	24		1536	64					768	16		768	16		768	96					128	12		128	12		1536	12
384	24		384	24		768	8					128	16		128	16		1024	96					192	16		192	16		1024	192					256	12		256	12		4096	64
768	96		768	96		3072	64					192	16		192	16		96	8					64	2		64	2		1024	16					256	8		256	8		3072	24
128	6		128	6		2048	64					1536	128		1536	128		2048	64					128	2		128	2		256	16					512	16		512	16		3072	64
384	48		384	48		2048	48					384	32		384	32		1024	48					64	6		64	6		2048	2					256	2		256	2		2048	192
768	48		768	48		48	2					384	16		384	16		1536	64					768	12		768	12		768	12					512	12		512	12		3072	32
32	2		32	2		512	96					512	12		512	12		3072	96					768	192		768	192		1536	64					3072	128					1024	12
64	2		64	2		192	8					256	6		256	6		2048	192					2048	64		2048	64		768	4					4096	128					3072	2
384	48					48	2					384	96											512	24		512	24								512	96					2048	32
1536	24											192	6											256	16											384	32
512	48											384	64											768	64											1536	32
256	6											192	12											3072	384											3072	32
384	32											1024	192											192	8											3072	24
2048	192											384	24											768	32											768	128
4096	384											384	12											1536	24											256	128
512	12											512	32											512	24											512	96
1536	64											1536	24											192	24											512	48
768	16											768	48											1024	6											128	24
768	24											768	48											128	192											768	128
1024	64											6144	64											512	16											384	24
2048	64											192	8											256	32											8192	24
2048	128											1024	32											1536	64											768	192
384	48											2048	96											3072	24											1536	192
384	6											192	16											2048	96											1024	32
384	12											512	24											1024	256											3072	128
1024	16											256	6											3072	48											768	48
1024	16											4096	256											3072	48											768	128
1024	8											128	16											96	8											1024	96
6144	48											512	12											128	6											1024	32
768	24											512	48											384	64											2048	384
192	8											2048	32											384	2											1536	12
1536	48											512	24											192	48											4096	64
768	32											1536	64											1024	48											3072	24
768	8											1024	96											768	96											3072	64
3072	64											96	8											1024	192											2048	192
2048	64											2048	64											1024	16											3072	32
2048	48											1024	48											256	16											1024	12
48	2											1536	64											2048	2											3072	2
512	96											3072	96											768	12											2048	32
192	8											2048	192											1536	64											192	192
48	2											8192	96											768	4											768	24
2048	16											256	32											768	8											128	32
8192	64											8192	64											128	384											256	192
1536	48											1536	96											1024	16											512	384
8192	96											384	128											128	96											1536	24
256	192											384	192											512	48											512	96
1024	64											1024	16											256	48											384	48
384	128											3072	24											4096	128											384	24
2048	32											1024	64											384	32											1024	64
256	128											512	96											512	128											6144	384
512	16											512	384											768	48											512	32
3072	192											3072	48											768	48											1536	48
2048	128											512	24											768	96											3072	128
3072	128											1024	48											768	128											768	96
768	192											768	48											1024	24											1536	64
6144	12											768	48											512	48											1536	96
4096	24											384	32											1536	192											768	48
1536	64											384	16											768	12											512	12
512	64											1536	96											256	16
512	16											1024	48											4096	96
4096	48											2048	128											192	16
